# Supplementary material for: Multi-Dimensional Prioritization of Dental Caries Candidate Genes and Its Enriched Dense Network Modules
Source: PLoS One. 2013 Oct 11;8(10):e76666. doi: 10.1371/journal.pone.0076666 (PMC3795720; doi:10.1371/journal.pone.0076666)
Supplement: Table S1 — This table provides the ENDEAVOUR ranking of 960 candidate genes and the source categories of each gene. (XLSX) [file pone.0076666.s001.xlsx]

## Sheet: gene_ENDEAVOUR_information
Table S1. The prioritized list of all candidate genes by ENDEAVOUR.
Gene	Training gene	Source categorya				ENDEAVOUR rank
		Association	Expression	Linkage	Literature
IL8	Yes	0	1	0	1	1
IL6	Yes	0	1	0	0	2
MMP2	Yes	1	0	0	1	3
LTF	Yes	1	0	0	1	4
TNF	Yes	0	0	0	1	5
INS	Yes	0	0	0	1	6
CCL2	No	0	1	0	1	7
TRPV1	Yes	0	0	0	1	8
DSPP	Yes	1	1	0	1	9
HLA-B	Yes	0	0	0	1	10
CCL5	No	0	1	0	1	11
CCL8	No	0	1	0	1	12
CCL3	No	0	1	0	1	13
LTA	No	0	0	0	1	14
CXCL1	No	0	1	0	1	15
CXCL5	No	0	1	0	0	16
AMELX	Yes	1	0	0	1	17
CXCL2	No	0	0	0	1	18
CCL7	No	0	0	0	1	19
IL1B	No	0	1	0	0	20
CCL11	No	0	0	0	1	21
CCL20	No	0	0	0	1	22
CXCL10	No	0	0	0	1	23
LIF	No	0	0	0	1	24
MMP3	No	1	0	0	1	25
FAS	No	0	0	0	1	26
SERPINE1	No	0	0	0	1	27
CYR61	No	0	1	0	0	28
CXCL11	No	0	0	0	1	29
TGFB1	No	0	1	0	1	30
COL7A1	No	0	0	0	1	31
IL13	No	0	0	0	1	32
MMP1	No	0	1	0	0	33
HLA-DQA1	No	1	1	0	1	34
CXCL12	No	0	1	0	1	35
MMP9	No	0	1	0	1	36
FASLG	No	0	0	0	1	37
CXCL9	No	0	1	0	1	38
MMP14	No	0	0	1	1	39
LOX	No	0	0	0	1	40
MUC5B	No	0	0	0	1	41
CD44	No	0	1	0	1	42
CCL16	No	0	0	0	1	43
CCL17	No	0	0	0	1	44
CCL4	No	0	0	0	1	45
PTPRC	No	0	1	0	1	46
TAS1R2	Yes	1	0	0	1	47
HLA-A	No	0	0	0	1	48
CCL18	No	0	1	0	0	49
F12	No	0	0	0	1	50
MMP20	No	1	0	0	1	51
PTGS2	No	0	1	0	1	52
IL1R1	No	0	0	0	1	53
CD59	No	0	0	0	1	54
IGFBP4	No	0	1	0	0	55
LTB	No	0	1	0	0	56
CD40	No	0	0	0	1	57
HLA-DPA1	No	0	1	0	0	58
CHI3L1	No	0	1	0	0	59
COL1A1	No	0	1	0	1	60
SPP1	No	0	1	0	1	61
COL1A2	No	0	0	0	1	62
CCL19	No	0	0	0	1	63
CXCL13	No	0	1	0	0	64
EDA	No	0	0	0	1	65
SPARC	No	0	0	0	1	66
TNFSF10	No	0	0	0	1	67
TNFRSF11B	No	0	0	0	1	68
TIMP2	No	0	0	0	1	69
HLA-DPB1	No	0	1	0	0	70
ITGB2	No	0	1	0	0	71
HLA-DRB1	No	1	0	0	1	72
NFKB1	No	0	0	0	1	73
CX3CL1	No	0	0	0	1	74
LTBP1	No	0	1	0	0	75
ITGA4	No	0	0	0	1	76
CFP	No	0	0	0	1	77
OSM	No	0	1	0	0	78
FOS	No	0	0	1	1	79
CD86	No	0	0	0	1	80
COL3A1	No	0	1	0	0	81
SELE	No	0	1	0	0	82
HPX	No	0	0	0	1	83
DMP1	No	0	1	0	1	84
ITGAX	No	0	0	0	1	85
TIMP1	No	0	1	0	1	86
S100A9	No	0	1	0	1	87
HLA-DRA	No	1	1	0	1	88
LTBP2	No	0	0	1	0	89
ANPEP	No	0	1	0	0	90
SPOCK3	No	0	1	0	0	91
AMBN	No	1	0	0	1	92
CD80	No	0	0	0	1	93
HLA-DRB5	No	1	0	0	0	94
TRPV4	No	0	0	0	1	95
ALCAM	No	0	0	0	1	96
CD14	No	1	1	0	1	97
MRC1	No	0	1	0	0	98
ICAM1	No	0	1	0	1	99
CSF2RB	No	0	1	0	0	100
AFM	No	0	0	0	1	101
INHBA	No	0	1	0	0	102
SERPINE2	No	0	1	0	0	103
CD1D	No	0	1	0	0	104
CD163	No	0	1	0	0	105
CSF1R	No	0	1	0	0	106
IL1RN	No	0	1	0	0	107
RELA	No	0	0	0	1	108
SOX3	No	0	0	1	0	109
EPO	No	0	0	0	1	110
SELL	No	0	0	0	1	111
BMP2	No	0	0	0	1	112
F9	No	0	0	1	0	113
IL11	No	0	1	0	1	114
C3	No	0	1	0	1	115
LYZ	No	0	1	0	0	116
ALK	No	0	0	0	1	117
HLA-DQB1	No	1	1	0	1	118
SOCS3	No	0	1	0	0	119
SPON1	No	0	1	0	0	120
GALT	No	0	0	0	1	121
TGFBR2	No	0	1	0	0	122
TGFB3	No	0	1	1	1	123
AGA	No	0	0	0	1	124
CTGF	No	0	0	0	1	125
CTSB	No	0	1	0	0	126
CTLA4	No	0	0	0	1	127
FAP	No	0	0	0	1	128
MMP13	No	1	0	0	1	129
SLIT2	No	0	1	0	0	130
DARC	No	0	1	0	0	131
TNFSF11	No	0	0	0	1	132
COMP	No	0	0	0	1	133
CD53	No	0	1	0	0	134
EGF	No	0	0	0	1	135
PTK2B	No	1	0	0	1	136
CCR2	No	0	1	0	0	137
MGP	No	0	1	0	1	138
NF1	No	0	0	0	1	139
KITLG	No	0	0	0	1	140
ANXA5	No	0	0	0	1	141
BMP1	No	0	0	0	1	142
CCL26	No	0	0	0	1	143
JUN	No	0	0	0	1	144
FCGR2B	No	0	1	0	0	145
TNFAIP3	No	0	1	0	0	146
FGF10	No	0	0	0	1	147
CASP1	No	0	0	0	1	148
F13A1	No	0	1	0	0	149
E2F1	No	0	0	0	1	150
ADM	No	0	1	0	0	151
FCER1G	No	0	1	0	0	152
THBS4	No	0	1	0	0	153
LBP	No	0	1	0	0	154
TNFRSF1B	No	0	1	0	0	155
GALNS	No	0	0	0	1	156
ANK3	No	0	1	0	0	157
TLR2	No	1	0	0	1	158
SORL1	No	0	1	0	0	159
C6	No	0	0	0	1	160
PLAUR	No	0	1	0	0	161
F2RL1	No	0	0	1	0	162
TAS1R3	No	0	0	0	1	163
MIF	No	0	0	0	1	164
IL25	No	0	0	1	0	165
CD69	No	0	0	0	1	166
TNFAIP6	No	0	1	0	0	167
FGFR1	No	0	1	0	0	168
NCF4	No	0	1	0	0	169
CPD	No	0	0	0	1	170
GHRH	No	0	0	0	1	171
IFNA2	No	0	0	0	1	172
CCR1	No	0	1	0	1	173
IBSP	No	0	1	0	1	174
GHR	No	0	1	0	1	175
FYN	No	0	0	0	1	176
FYB	No	0	1	0	0	177
GAPDH	No	0	0	0	1	178
IFNA17	No	0	0	0	1	179
C3AR1	No	0	1	0	0	180
IL10	No	0	0	0	1	181
CD55	No	0	0	0	1	182
CLU	No	0	0	0	1	183
FCGR2A	No	0	1	0	0	184
ITGAM	No	0	0	0	1	185
TYROBP	No	0	1	0	0	186
IL7R	No	0	1	0	0	187
MDK	No	0	1	0	0	188
TGFB2	No	0	1	0	0	189
HCK	No	0	1	0	0	190
FGFR2	No	0	0	0	1	191
KIT	No	0	1	0	0	192
ID2	No	0	0	0	1	193
RNASE1	No	0	1	1	0	194
NOD2	No	0	0	0	1	195
BMPR1A	No	0	1	0	0	196
PTGER4	No	0	1	0	0	197
BMP7	No	0	1	0	0	198
PKD2	No	1	0	0	1	199
FGF13	No	0	0	1	0	200
MATN4	No	0	0	0	1	201
SERPINA3	No	0	1	0	0	202
MPO	No	0	0	0	1	203
C5	No	0	0	0	1	204
HLA-DQA2	No	1	0	0	0	205
TWSG1	No	1	0	0	1	206
LCP1	No	0	1	0	0	207
BMP4	No	0	0	0	1	208
CASP3	No	0	0	0	1	209
CD4	No	0	1	0	1	210
IFNA7	No	0	0	0	1	211
ADRA2A	No	0	0	0	1	212
ACIN1	No	0	0	1	0	213
ANG	No	0	0	1	0	214
RNASE4	No	0	0	1	0	215
CASP8	No	0	0	0	1	216
DEFB1	No	1	0	0	1	217
SERPINA1	No	0	1	0	0	218
TGFBR3	No	0	1	0	0	219
SFRP4	No	0	1	0	0	220
CSK	No	0	0	0	1	221
VCAM1	No	0	1	0	0	222
F2RL2	No	0	0	1	0	223
CD28	No	0	0	0	1	224
LYN	No	0	1	0	0	225
CHL1	No	0	1	0	0	226
PAM	No	0	0	0	1	227
CD83	No	0	0	0	1	228
FST	No	0	0	0	1	229
MAP1B	No	0	0	0	1	230
F2R	No	0	0	1	0	231
TJP1	No	0	0	0	1	232
HEXA	No	0	0	0	1	233
LUM	No	0	0	0	1	234
PLAC8	No	0	1	0	0	235
PLA2G7	No	0	1	0	0	236
SYT1	No	0	1	0	0	237
CCR5	No	0	0	0	1	238
CPM	No	0	0	0	1	239
TNFRSF21	No	0	1	0	0	240
FCGR3A	No	0	1	0	0	241
PABPN1	No	0	0	1	0	242
BCL2A1	No	0	1	0	0	243
PECAM1	No	0	1	0	1	244
CRP	No	0	0	0	1	245
CHD8	No	0	0	1	0	246
CYBB	No	0	1	0	0	247
RNASE2	No	0	0	1	0	248
LY96	No	0	1	0	0	249
TRPC1	No	0	1	0	0	250
RGS2	No	0	1	0	0	251
APCS	No	0	0	0	1	252
CD84	No	0	1	0	0	253
GCNT4	No	0	0	1	0	254
C8B	No	0	0	0	1	255
CD48	No	0	1	0	0	256
PELO	No	0	0	0	1	257
CHAT	No	0	0	0	1	258
SOCS5	No	0	0	0	1	259
HCLS1	No	0	1	0	0	260
FPR1	No	0	1	0	0	261
GJA1	No	0	0	0	1	262
TYR	No	0	0	0	1	263
EGR1	No	0	1	0	0	264
C1QB	No	0	1	0	0	265
ATP7B	No	0	0	0	1	266
CTSS	No	0	1	0	0	267
CXCR4	No	0	1	0	1	268
PGF	No	0	1	1	0	269
EDNRA	No	1	0	0	1	270
PSCDBP	No	0	1	0	0	271
SRC	No	0	0	0	1	272
BIRC3	No	0	1	0	0	273
CSF3R	No	0	0	0	1	274
IL17D	No	1	0	0	1	275
HGF	No	0	0	0	1	276
TFF2	No	0	0	0	1	277
ITCH	No	0	0	0	1	278
CD24	No	0	1	0	0	279
ATM	No	0	0	0	1	280
POMC	No	0	0	0	1	281
GZMB	No	0	1	0	0	282
DPT	No	0	0	0	1	283
FH	No	0	0	0	1	284
REN	No	0	0	0	1	285
CXorf9	No	0	1	0	0	286
C2	No	0	0	0	1	287
G6PD	No	0	0	0	1	288
F7	No	0	0	0	1	289
ABCA1	No	0	1	0	0	290
MSN	No	0	0	0	1	291
ANGPTL2	No	0	1	0	0	292
CHIA	No	0	0	0	1	293
PSMB5	No	0	0	1	0	294
NTRK1	No	0	0	0	1	295
GSR	No	0	0	0	1	296
MLN	No	0	0	0	1	297
CFTR	No	0	0	0	1	298
CD37	No	0	1	0	0	299
CD22	No	0	0	0	1	300
IRF4	No	0	1	0	0	301
NFE2L2	No	0	0	0	1	302
APEX1	No	0	0	1	0	303
IKBKB	No	0	0	0	1	304
STOM	No	0	0	0	1	305
RECK	No	0	0	0	1	306
MIA	No	0	0	0	1	307
TG	No	0	0	0	1	308
GPNMB	No	0	1	0	0	309
LCN1	No	0	0	0	1	310
FGL2	No	0	1	0	0	311
LAPTM5	No	0	1	0	0	312
ECM1	No	0	0	0	1	313
SERPINB2	No	0	1	0	1	314
C1QA	No	0	1	0	0	315
KAL1	No	0	0	0	1	316
CBS	No	0	0	0	1	317
DST	No	0	0	0	1	318
PLEK	No	0	1	0	0	319
CYBA	No	0	1	0	0	320
MYD88	No	0	0	0	1	321
NPY	No	0	0	0	1	322
CTSC	No	0	1	0	0	323
MPI	No	0	0	0	1	324
SP3	No	0	0	0	1	325
S100A8	No	0	1	0	1	326
TLR3	No	0	0	0	1	327
NFIC	No	0	0	0	1	328
SUPT16H	No	0	0	1	0	329
NODAL	No	0	0	0	1	330
ALPL	No	0	0	0	1	331
HIF1A	No	0	0	0	1	332
CTSK	No	0	0	0	1	333
BCL3	No	0	1	0	0	334
IFI30	No	0	1	0	0	335
ENAM	No	1	0	0	1	336
MATN2	No	0	0	0	1	337
MTR	No	1	0	0	1	338
FCN1	No	0	1	0	0	339
PLAU	No	0	1	0	0	340
CX3CR1	No	0	0	0	1	341
ARHGDIB	No	0	1	0	0	342
NOV	No	0	0	0	1	343
TBX3	No	0	0	0	1	344
CRLF1	No	0	1	0	0	345
C7	No	0	0	0	1	346
HEXB	No	0	0	1	0	347
IL10RA	No	0	1	0	0	348
VIM	No	0	0	0	1	349
ACTN2	No	1	0	0	1	350
GIF	No	0	0	0	1	351
NCL	No	0	0	0	1	352
SRI	No	0	0	0	1	353
MAF	No	0	0	0	1	354
CRHBP	No	0	0	1	0	355
BMPR2	No	0	0	0	1	356
IER3	No	0	1	0	0	357
F8	No	0	0	0	1	358
PRH1	No	1	0	0	1	359
PRH2	No	0	0	0	1	360
DMBT1	No	0	0	0	1	361
PHEX	No	0	0	0	1	362
PI3	No	0	1	0	0	363
NDRG2	No	0	0	1	0	364
CD1A	No	0	0	0	1	365
DMD	No	0	0	0	1	366
TREM1	No	0	1	0	0	367
ABO	No	0	0	0	1	368
TKT	No	0	0	0	1	369
ENG	No	0	0	0	1	370
CD19	No	0	0	0	1	371
ADAMDEC1	No	0	1	0	0	372
CD68	No	0	0	0	1	373
APOE	No	0	1	0	1	374
RNASE6	No	0	1	1	0	375
TLR4	No	0	0	0	1	376
TGFBR1	No	0	1	0	0	377
C9	No	0	0	0	1	378
COL5A3	No	0	1	0	0	379
ECGF1	No	0	1	0	0	380
AVIL	No	0	0	0	1	381
NOD1	No	0	0	0	1	382
APC	No	0	0	0	1	383
ALOX5	No	0	1	0	0	384
LPO	No	1	0	0	1	385
HMOX1	No	0	0	0	1	386
BLNK	No	0	1	0	0	387
RAC2	No	0	1	0	0	388
IGJ	No	0	1	0	0	389
C4A	No	0	1	0	0	390
TRIO	No	0	0	0	1	391
TFAP2B	No	0	0	0	1	392
SIRPA	No	0	0	0	1	393
MUC7	No	0	0	0	1	394
ALOX5AP	No	0	1	0	0	395
SRF	No	0	0	0	1	396
NCAM1	No	0	0	0	1	397
UBD	No	0	1	0	0	398
BAX	No	0	0	0	1	399
ERCC6	No	0	0	0	1	400
SOD2	No	0	1	0	0	401
CORO1A	No	0	1	0	0	402
CD5	No	0	0	0	1	403
IDS	No	0	0	0	1	404
ELK1	No	0	0	0	1	405
DCT	No	0	0	0	1	406
LHB	No	0	0	0	1	407
CA2	No	0	1	0	1	408
APOC1	No	0	1	0	0	409
UPF1	No	0	0	0	1	410
F3	No	0	0	0	1	411
MPG	No	0	0	0	1	412
CPE	No	0	1	0	1	413
AES	No	0	0	0	1	414
AQP3	No	0	1	0	0	415
UNG	No	0	0	0	1	416
ACE	No	0	0	0	1	417
MBL2	No	1	0	0	1	418
SAA2	No	0	1	0	0	419
MAN2B1	No	0	1	0	0	420
S100A12	No	0	0	0	1	421
CCR6	No	0	0	0	1	422
SLA	No	0	1	0	0	423
TFIP11	No	1	0	0	1	424
ITM2A	No	0	1	0	0	425
TLK1	No	0	0	0	1	426
TACR1	No	0	0	0	1	427
ORM1	No	0	1	0	0	428
MVP	No	0	0	0	1	429
HLA-DRB3	No	1	1	0	0	430
PDLIM7	No	0	0	0	1	431
FLG	No	0	0	0	1	432
FHL2	No	0	0	0	1	433
NPC2	No	0	0	1	0	434
SLC7A11	No	0	1	0	0	435
AOC2	No	0	1	0	0	436
MCF2	No	0	0	1	0	437
SLC7A7	No	0	0	1	0	438
AGGF1	No	0	0	1	0	439
RNASE3	No	0	0	1	0	440
MT3	No	0	0	0	1	441
REL	No	0	0	0	1	442
F10	No	0	0	0	1	443
KLK4	No	1	0	0	1	444
NUMB	No	0	0	1	1	445
CD79A	No	0	1	0	0	446
GABRE	No	0	0	0	1	447
HP	No	0	0	0	1	448
ST7	No	0	0	0	1	449
MINA	No	0	0	0	1	450
BID	No	0	0	0	1	451
FGR	No	0	0	0	1	452
CD74	No	0	1	0	0	453
SPRY2	No	0	0	1	0	454
CCL28	No	0	0	0	1	455
CEL	No	0	0	0	1	456
COL8A2	No	0	1	0	0	457
NTS	No	0	0	0	1	458
PAX5	No	0	1	0	0	459
PTH	No	0	0	0	1	460
MNDA	No	0	1	0	0	461
NCF2	No	0	1	0	0	462
RHOA	No	0	0	0	1	463
HLA-DMB	No	0	1	0	0	464
POLE	No	0	0	0	1	465
PLCL1	No	0	1	0	0	466
CDH12	No	0	1	0	0	467
MIP	No	0	0	0	1	468
VDR	No	0	0	0	1	469
ABCG2	No	1	0	0	1	470
ASL	No	0	0	0	1	471
LAMB3	No	0	0	0	1	472
KYNU	No	0	1	0	0	473
LRP5	No	0	0	0	1	474
AHSA1	No	0	0	1	0	475
APP	No	0	0	0	1	476
BMPR1B	No	0	1	0	0	477
SAMSN1	No	0	1	0	0	478
TARS	No	0	0	0	1	479
ATR	No	0	0	0	1	480
GP2	No	0	0	0	1	481
STAB1	No	0	1	0	0	482
HMGCR	No	0	0	1	0	483
CAPG	No	0	1	0	0	484
PLG	No	0	0	0	1	485
TIRAP	No	0	0	0	1	486
CALB1	No	0	1	0	0	487
CXCR3	No	0	0	0	1	488
IGHM	No	0	1	0	0	489
F2	No	0	0	0	1	490
TANK	No	0	0	0	1	491
NFIL3	No	0	1	0	0	492
COL15A1	No	0	1	0	0	493
POLK	No	0	0	1	1	494
EPHA7	No	1	0	0	1	495
GDF1	No	0	1	0	0	496
LPA	No	0	0	0	1	497
SLPI	No	0	1	0	0	498
MAK	No	0	0	0	1	499
MYH6	No	0	0	1	0	500
LCP2	No	0	1	0	0	501
PCDH9	No	0	1	0	0	502
MPPED2	No	1	0	0	1	503
GLA	No	0	0	0	1	504
POU4F1	No	0	0	1	0	505
CEBPE	No	0	0	1	0	506
HLA-DQB2	No	0	1	0	0	507
BATF	No	0	0	1	0	508
EVI2B	No	0	1	0	0	509
ATP1A2	No	0	1	0	0	510
GPI	No	0	0	0	1	511
MSR1	No	0	1	0	0	512
HTN3	No	0	0	0	1	513
CIT	No	0	0	0	1	514
CDH24	No	0	0	1	0	515
AMT	No	0	0	0	1	516
CASP9	No	0	0	0	1	517
CECR1	No	0	1	0	0	518
GRP	No	0	0	0	1	519
MUT	No	0	0	0	1	520
DHRS2	No	0	0	1	0	521
MS4A1	No	0	1	0	1	522
DPP6	No	0	1	0	0	523
SON	No	0	0	0	1	524
CLPP	No	0	0	0	1	525
GDF11	No	0	0	0	1	526
TUFT1	No	1	0	0	1	527
MASP2	No	0	0	0	1	528
BMI1	No	0	0	0	1	529
AIP	No	0	0	0	1	530
ABLIM1	No	0	1	0	0	531
HPN	No	0	0	0	1	532
CD209	No	0	1	0	1	533
GAA	No	0	0	0	1	534
PAX3	No	0	1	0	1	535
MAPK1	No	0	0	0	1	536
INA	No	0	0	0	1	537
MARCO	No	0	0	0	1	538
NGFR	No	0	0	0	1	539
DIO3	No	0	1	0	0	540
LCT	No	0	0	0	1	541
GDNF	No	0	0	0	1	542
DLST	No	0	0	1	0	543
GFAP	No	0	0	0	1	544
OTC	No	0	0	0	1	545
FMR1	No	0	0	0	1	546
H3F3B	No	0	1	0	0	547
ITGB4	No	0	0	0	1	548
TFAP2A	No	0	0	0	1	549
BCL2L2	No	0	0	1	0	550
GALE	No	0	0	0	1	551
MYH7	No	0	0	1	0	552
IK	No	0	0	0	1	553
BAAT	No	0	0	0	1	554
POLL	No	0	0	0	1	555
HRC	No	0	0	0	1	556
ACP5	No	0	1	0	0	557
TTPA	No	0	0	0	1	558
DHTKD1	No	0	0	0	1	559
PEPD	No	0	0	0	1	560
PTPRK	No	0	1	0	0	561
IDE	No	0	0	0	1	562
BSN	No	0	0	0	1	563
SFN	No	0	1	0	0	564
SLITRK1	No	0	0	1	0	565
SESN1	No	0	1	0	0	566
EVI2A	No	0	1	0	0	567
POU2AF1	No	0	1	0	0	568
ERCC2	No	0	0	0	1	569
GAL	No	0	0	0	1	570
LRRC15	No	0	0	0	1	571
ECD	No	0	0	0	1	572
CKB	No	0	0	0	1	573
ACPP	No	0	0	0	1	574
DSP	No	0	0	0	1	575
LIPA	No	0	0	0	1	576
AP1G2	No	0	0	1	0	577
JPH4	No	0	0	1	0	578
GLCE	No	0	1	0	0	579
DAD1	No	0	0	1	0	580
NEK9	No	0	0	1	0	581
IFT88	No	1	0	0	1	582
SMAD7	No	1	0	0	1	583
MT1X	No	0	1	0	0	584
OMD	No	0	1	0	1	585
STS	No	0	0	0	1	586
GDA	No	0	0	0	1	587
GCA	No	0	0	0	1	588
PPIB	No	0	0	0	1	589
SOCS1	No	0	0	0	1	590
BCR	No	0	0	0	1	591
CA4	No	0	0	0	1	592
TMED10	No	0	0	1	0	593
SPTLC2	No	0	0	1	0	594
NNMT	No	0	1	0	0	595
COQ6	No	0	0	1	0	596
GAP43	No	0	1	0	0	597
OSGEP	No	0	0	1	0	598
FER	No	0	0	0	1	599
GAN	No	0	0	0	1	600
CDA	No	0	0	0	1	601
IQGAP2	No	0	0	1	0	602
LRP10	No	0	0	1	0	603
SLC7A8	No	0	0	1	0	604
COL4A3BP	No	0	0	1	0	605
SCT	No	0	0	0	1	606
SP2	No	0	0	0	1	607
FZD1	No	1	0	0	1	608
SPP2	No	0	0	0	1	609
FUS	No	0	0	0	1	610
HAL	No	0	0	0	1	611
SAG	No	0	0	0	1	612
PMP22	No	0	0	0	1	613
UBC	No	0	0	0	1	614
FDPS	No	0	0	0	1	615
NGB	No	0	0	1	1	616
EVC	No	0	0	0	1	617
POR	No	0	0	0	1	618
MCC	No	0	0	0	1	619
CMAS	No	0	0	0	1	620
TIMELESS	No	0	0	0	1	621
CLOCK	No	0	0	0	1	622
FEV	No	0	0	0	1	623
HPR	No	0	0	0	1	624
NKX2-3	No	1	0	0	1	625
CFI	No	0	0	0	1	626
FGD4	No	0	0	0	1	627
SNW1	No	0	0	1	0	628
ISL1	No	1	0	0	1	629
COIL	No	0	0	0	1	630
DCC	No	0	0	0	1	631
BTC	No	0	0	0	1	632
MPZ	No	0	0	0	1	633
S100A13	No	0	0	0	1	634
MBP	No	0	0	0	1	635
RNASE7	No	0	0	1	0	636
ERCC8	No	0	0	0	1	637
UCP2	No	0	1	0	0	638
RAN	No	0	0	0	1	639
SLC2A3	No	0	1	0	0	640
SP4	No	0	0	0	1	641
AMOT	No	0	0	0	1	642
GSTZ1	No	0	0	1	0	643
CPN2	No	0	1	0	0	644
PTP4A3	No	0	1	0	0	645
ABR	No	0	0	0	1	646
MCL1	No	0	1	0	0	647
PNMA1	No	0	0	1	0	648
EMD	No	0	0	0	1	649
PLXNB3	No	0	0	0	1	650
CHI3L2	No	0	1	0	0	651
AQP5	No	1	0	0	1	652
CEACAM5	No	0	0	0	1	653
DCPS	No	0	0	0	1	654
VIT	No	0	0	0	1	655
MUC4	No	0	0	0	1	656
TERT	No	0	0	0	1	657
CA12	No	0	1	0	0	658
SLITRK6	No	0	0	1	0	659
PRMT5	No	0	0	1	0	660
SLAMF8	No	0	1	0	0	661
NNT	No	0	0	0	1	662
ATP11C	No	0	0	1	0	663
CASP7	No	0	0	0	1	664
TPR	No	0	0	0	1	665
PIGG	No	0	0	0	1	666
DAO	No	0	0	0	1	667
FRY	No	0	0	0	1	668
S100A10	No	0	0	0	1	669
AAAS	No	0	0	0	1	670
NRL	No	0	0	1	0	671
CPA3	No	0	0	0	1	672
CPVL	No	0	1	0	0	673
PDHB	No	0	0	0	1	674
PDC	No	0	0	0	1	675
HBB	No	0	1	0	0	676
HBD	No	0	0	0	1	677
PEG10	No	0	1	0	0	678
NPAT	No	0	0	0	1	679
KPNA2	No	0	1	0	0	680
ARHGAP6	No	0	0	0	1	681
PIGA	No	0	0	0	1	682
ITGB1BP1	No	0	1	0	0	683
C14orf1	No	0	0	1	0	684
SDHB	No	0	0	0	1	685
ENTPD5	No	0	0	1	0	686
SCARB1	No	0	0	0	1	687
OAT	No	0	0	0	1	688
PTS	No	0	0	0	1	689
TAS2R38	No	1	0	0	1	690
SDHA	No	0	0	0	1	691
IGHG3	No	0	1	0	0	692
NP	No	0	0	0	1	693
PCNA	No	0	0	0	1	694
TEP1	No	0	0	1	0	695
TMED8	No	0	0	1	0	696
ARPC1B	No	0	1	0	0	697
PPIA	No	0	0	0	1	698
LSP1	No	0	1	0	0	699
AQP1	No	0	0	0	1	700
C10orf10	No	0	1	0	0	701
DKC1	No	0	0	0	1	702
C14orf119	No	0	0	1	0	703
WARS	No	0	1	0	0	704
NACA	No	0	0	0	1	705
CTSH	No	0	1	0	1	706
MAG	No	0	0	0	1	707
KIAA0146	No	0	1	0	0	708
MFN2	No	0	0	0	1	709
TAT	No	0	0	0	1	710
MB	No	0	0	0	1	711
CST1	No	0	0	0	1	712
ANKRD31	No	0	0	1	0	713
LARS	No	0	0	0	1	714
RBM26	No	0	0	1	0	715
POMT2	No	0	0	1	0	716
CYP1A1	No	0	1	0	0	717
PROC	No	0	0	0	1	718
RPE	No	0	0	0	1	719
ACOT2	No	0	0	1	0	720
NES	No	0	1	0	1	721
PCK2	No	0	0	1	0	722
TUBE1	No	0	0	0	1	723
DCI	No	0	0	0	1	724
CRYZ	No	0	1	0	0	725
MS4A6A	No	0	1	0	0	726
C14orf133	No	0	0	1	0	727
FREQ	No	0	0	0	1	728
VAX1	No	0	0	0	1	729
SRM	No	0	0	0	1	730
TEC	No	0	0	0	1	731
DCD	No	0	0	0	1	732
CCS	No	0	0	0	1	733
PHLDA1	No	0	1	0	0	734
ESRRB	No	0	0	1	0	735
NOX1	No	0	0	0	1	736
BOK	No	0	0	0	1	737
CYFIP2	No	0	1	0	0	738
MAPK3	No	0	0	0	1	739
C14orf43	No	0	0	1	0	740
STAR	No	0	0	0	1	741
PDE8B	No	0	0	1	0	742
DBI	No	0	0	0	1	743
GPT	No	0	0	0	1	744
PORCN	No	0	0	0	1	745
MARS	No	0	0	0	1	746
MS4A4A	No	0	1	0	0	747
LDOC1	No	0	0	1	0	748
RPS6KA2	No	1	0	0	1	749
CMTM5	No	0	0	1	0	750
MGA	No	0	0	0	1	751
PDLIM4	No	0	0	0	1	752
POLI	No	0	1	0	1	753
MT2A	No	0	1	0	0	754
STATH	No	0	0	0	1	755
CCR10	No	0	0	0	1	756
NUDT4	No	0	1	0	0	757
SCAP	No	0	0	0	1	758
SLC39A2	No	0	0	1	0	759
IGL@	No	0	1	0	0	760
NRXN3	No	0	0	1	0	761
OSR2	No	0	1	0	0	762
OR4M1	No	0	0	1	0	763
NAP1L3	No	0	1	0	0	764
RNASE9	No	0	0	1	0	765
MOS	No	0	0	0	1	766
AIM1	No	0	1	0	0	767
EIF2B2	No	0	0	1	0	768
ASPH	No	0	0	0	1	769
PIP	No	0	0	0	1	770
NIN	No	0	0	0	1	771
ENC1	No	0	0	1	0	772
HDC	No	0	0	0	1	773
RPGRIP1	No	0	0	1	0	774
ANGEL1	No	0	0	1	0	775
TINF2	No	0	0	0	1	776
DHRS4	No	0	0	1	0	777
ACR	No	0	0	0	1	778
GPM6A	No	0	1	0	0	779
DYM	No	0	0	0	1	780
ASPA	No	0	0	0	1	781
ACOT4	No	0	0	1	0	782
FKBP11	No	0	1	0	0	783
S100Z	No	0	0	1	0	784
SBDS	No	0	0	0	1	785
GPC3	No	0	1	0	0	786
UCHL1	No	0	0	0	1	787
KIF5C	No	0	1	0	0	788
PTER	No	0	0	0	1	789
PPCS	No	0	0	0	1	790
CA6	No	1	0	0	1	791
KIN	No	0	0	0	1	792
ACYP1	No	0	0	1	0	793
SPR	No	0	0	0	1	794
KIAA1737	No	0	0	1	0	795
TIAM1	No	0	1	0	0	796
PRUNE	No	0	0	0	1	797
FBXW2	No	0	1	0	0	798
LIMK1	No	0	0	0	1	799
CRABP1	No	0	1	0	0	800
CA3	No	0	0	0	1	801
PREP	No	0	0	0	1	802
TROVE2	No	0	0	0	1	803
CLC	No	0	0	0	1	804
ALDH6A1	No	0	0	1	0	805
RBM23	No	0	0	1	0	806
COL17A1	No	0	0	0	1	807
MALL	No	0	0	0	1	808
SSB	No	0	0	0	1	809
ADCK1	No	0	0	1	0	810
GLRX	No	0	1	0	0	811
SALL2	No	0	0	1	0	812
MAL	No	0	0	0	1	813
TTK	No	0	0	0	1	814
SMS	No	0	0	0	1	815
SSR4	No	0	1	0	0	816
HOMEZ	No	0	0	1	0	817
PPP1R3E	No	0	0	1	0	818
TRIM2	No	0	1	0	0	819
BAMBI	No	0	0	0	1	820
DAP	No	0	0	0	1	821
ZNF410	No	0	0	1	0	822
CST4	No	0	0	0	1	823
LIAS	No	0	0	0	1	824
NARS	No	0	0	0	1	825
WDR41	No	0	0	1	0	826
PARP2	No	0	0	1	0	827
EBF3	No	0	0	0	1	828
ZMPSTE24	No	1	0	0	1	829
TRAV20	No	0	0	1	0	830
LYZL2	No	1	0	0	1	831
PROSC	No	0	0	0	1	832
ABCD4	No	0	0	1	0	833
HBA2	No	0	0	0	1	834
DDX3Y	No	0	1	0	0	835
MTHFD2	No	0	1	0	0	836
UCN	No	0	0	0	1	837
DNAL1	No	0	0	1	0	838
TTC5	No	0	0	1	0	839
HBA1	No	0	0	0	1	840
NEBL	No	0	1	0	0	841
KY	No	0	0	0	1	842
EDARADD	No	1	0	0	1	843
YLPM1	No	0	0	1	0	844
ATP9A	No	0	1	0	0	845
LCOR	No	0	0	0	1	846
TFAP2C	No	0	0	0	1	847
RAB31	No	0	1	0	0	848
GFM2	No	0	0	1	0	849
PDF	No	0	0	0	1	850
MNT	No	0	0	0	1	851
MT1G	No	0	1	0	0	852
VAMP8	No	0	1	0	0	853
PER2	No	0	1	0	0	854
ZNF219	No	0	0	1	0	855
MAP2	No	0	0	0	1	856
NGDN	No	0	0	1	0	857
VASH1	No	0	0	1	0	858
C14orf118	No	0	0	1	0	859
KIAA0317	No	0	0	1	0	860
MSC	No	0	0	0	1	861
SLC1A4	No	0	1	0	0	862
TRA@	No	0	0	1	0	863
OCM	No	0	0	0	1	864
C14orf93	No	0	0	1	0	865
IPP	No	0	0	0	1	866
DHRS4L2	No	0	0	1	0	867
IVL	No	0	0	0	1	868
CA10	No	0	0	0	1	869
ACOT1	No	0	0	1	0	870
RHOU	No	1	0	0	1	871
TMEM63C	No	0	0	1	0	872
BMF	No	0	0	0	1	873
CAPS	No	0	0	0	1	874
RNASE10	No	0	0	1	0	875
ADC	No	0	0	0	1	876
PALM	No	0	0	0	1	877
RRH	No	0	0	0	1	878
BOLL	No	0	0	0	1	879
EFS	No	0	0	1	1	880
FCF1	No	0	0	1	0	881
SV2C	No	0	0	1	0	882
MAFF	No	0	1	0	0	883
EED	No	0	0	0	1	884
CPNE6	No	0	0	1	0	885
REM2	No	0	0	1	0	886
PIM2	No	0	1	0	0	887
THTPA	No	0	0	1	0	888
OXA1L	No	0	0	1	0	889
AJAP1	No	1	0	0	1	890
SLC18A2	No	0	1	0	0	891
OR4K14	No	0	0	1	0	892
IRAK1BP1	No	0	1	0	0	893
C14orf45	No	0	0	1	0	894
RAB7L1	No	0	1	0	0	895
OR4K17	No	0	0	1	0	896
SCO2	No	0	1	0	0	897
DAK	No	0	0	0	1	898
SRL	No	0	0	0	1	899
NDFIP2	No	0	0	1	0	900
CPO	No	0	0	0	1	901
ERAS	No	0	0	0	1	902
OR4K2	No	0	0	1	0	903
GPR64	No	0	1	0	0	904
SF4	No	0	0	0	1	905
OR4N5	No	0	0	1	0	906
ALKBH1	No	0	0	1	0	907
ANXA8	No	0	0	0	1	908
TTLL5	No	0	0	1	0	909
ABHD4	No	0	0	1	0	910
MLH3	No	0	0	1	0	911
RPS6KL1	No	0	0	1	0	912
ACOT6	No	0	0	1	0	913
G0S2	No	0	1	0	0	914
SP5	No	0	0	0	1	915
PER3	No	0	1	0	0	916
UST	No	0	0	0	1	917
FLCN	No	0	0	0	1	918
METTL3	No	0	0	1	0	919
OR6S1	No	0	0	1	0	920
TMEM55B	No	0	0	1	0	921
ZNF2	No	0	0	0	1	922
ZBED3	No	0	0	1	0	923
PROX2	No	0	0	1	0	924
SLC22A17	No	0	0	1	0	925
RAB2B	No	0	0	1	0	926
SPANXB2	No	0	0	1	0	927
HEBP1	No	0	0	0	1	928
RNASE8	No	0	0	1	0	929
EIF1AY	No	0	1	0	0	930
LIN52	No	0	0	1	0	931
XG	No	0	0	0	1	932
OR10G2	No	0	0	1	0	933
MRPL52	No	0	0	1	0	934
C14orf166B	No	0	0	1	0	935
ISCA2	No	0	0	1	0	936
RNASE13	No	0	0	1	0	937
CARS	No	0	0	0	1	938
OR11H6	No	0	0	1	0	939
OR4L1	No	0	0	1	0	940
CCNB1IP1	No	0	0	1	0	941
RNASE11	No	0	0	1	0	942
OR10G3	No	0	0	1	0	943
OR11H12	No	0	0	1	0	944
HBM	No	0	0	0	1	945
ZFHX2	No	0	0	1	0	946
OR5AU1	No	0	0	1	0	947
HEATR4	No	0	0	1	0	948
OR4K15	No	0	0	1	0	949
OR4K1	No	0	0	1	0	950
OR11G2	No	0	0	1	0	951
C14orf178	No	0	0	1	0	952
RNASE12	No	0	0	1	0	953
ZDHHC22	No	0	0	1	0	954
OR4Q3	No	0	0	1	0	955
CDR1	No	0	0	1	0	956
OR4N2	No	0	0	1	0	957
OR4K5	No	0	0	1	0	958
OR11H4	No	0	0	1	0	959
OR4K13	No	0	0	1	0	960
a"1" means belonging to that category while "0" means not belonging to.
